# Supplementary material for: New plastomes of eight Ipomoea species and four putative hybrids from Eastern Amazon
Source: PLoS One. 2022 Mar 17;17(3):e0265449. doi: 10.1371/journal.pone.0265449 (PMC8929602; doi:10.1371/journal.pone.0265449)
Supplement: S1 Table — (XLSX) [file pone.0265449.s001.xlsx]

## Sheet: Sheet1
matK	7	120	212	216	224	479	482	544	551	571	587	657	719	774	792	810	852	866	1095	1173	1211	1223	1239	1323	1338
I. cavalcantei	C	G	C	T	C	A	T	T	T	T	C	A	A	G	C	C	A	T	T	C	G	A	C	T	C
H1	C	G	C	T	C	A	T	T	T	T	C	A	A	G	C	C	A	T	T	C	G	A	C	T	C
H2	C	G	C	T	C	A	T	T	T	T	C	A	A	G	C	C	A	T	T	C	G	A	C	T	C
H3	C	G	C	T	C	A	T	T	T	T	C	A	A	G	T	C	A	T	T	C	G	A	C	T	C
H4	C	G	C	T	C	A	T	T	T	T	C	A	A	G	C	C	A	T	T	C	G	A	C	T	C
I. marabaensis	C	G	C	T	C	A	T	T	T	T	C	A	A	G	C	C	A	T	T	C	G	A	C	T	C
I. carnea	C	G	C	T	C	G	T	T	T	G	T	A	A	G	C	C	A	T	T	T	G	A	T	T	C
I. asarifolia	G	C	C	T	A	A	A	T	T	T	C	A	A	G	C	C	A	C	T	C	A	A	T	C	C
I. maurandioides	G	G	C	T	A	A	A	C	T	T	C	A	A	G	C	G	A	T	T	C	G	A	T	C	C
I. goyazensis	G	G	C	C	C	A	A	T	T	T	C	C	A	A	C	C	A	T	T	C	G	T	T	C	C
I. triloba	C	G	G	T	C	A	T	T	G	T	C	A	A	G	C	C	T	T	T	C	G	A	T	T	C
I. quamoclit	G	G	C	T	C	A	A	T	T	T	C	A	C	G	C	C	A	T	G	C	G	A	T	C	T
ndhG	40	67	74	186	192	207	222	246	264	273	330	332	364	399	450	472	517
I. cavalcantei	T	G	G	G	C	T	T	G	A	T	G	A	G	C	A	C	G
H1	T	G	G	G	C	T	T	G	A	T	G	A	G	C	A	C	G
H2	T	G	G	G	C	T	T	G	A	T	G	A	G	C	A	C	G
H3	T	G	G	G	C	T	T	G	A	T	G	A	G	C	A	C	G
H4	T	G	G	G	C	T	T	G	A	T	G	A	G	C	A	C	G
I. marabaensis	T	G	G	G	C	T	T	G	A	T	G	A	G	C	A	C	G
I. carnea	T	G	G	G	C	T	T	T	T	T	A	T	G	C	A	C	G
I. asarifolia	T	G	G	G	C	T	T	T	T	C	A	T	G	C	A	C	G
I. maurandioides	T	G	G	G	C	T	T	T	T	C	A	T	G	C	G	C	A
I. goyazensis	C	G	G	G	G	T	T	T	T	T	A	T	G	T	A	C	G
I. triloba	T	G	T	G	C	G	T	T	T	T	A	T	A	C	A	T	G
I. quamoclit	T	A	G	A	C	T	C	T	T	T	A	T	G	C	A	T	G
psaA	83	90	111	120	201	229	432	441	660	987	1224	1473	1668	1800	1856	1935	1962	2007
I. cavalcantei	A	C	C	C	C	C	G	G	G	A	C	A	T	C	G	C	T	T
H1	A	C	C	C	C	C	G	G	G	A	C	A	T	C	G	C	T	T
H2	A	C	C	C	C	C	G	G	G	A	C	A	T	C	G	C	T	T
H3	A	C	C	C	C	C	G	G	G	A	C	A	T	C	G	C	T	T
H4	A	C	C	C	C	C	G	G	G	A	C	A	T	C	G	C	T	T
I. marabaensis	A	C	C	C	C	C	G	G	G	A	C	A	T	C	G	C	T	T
I. carnea	A	C	C	C	C	C	G	G	G	A	C	A	T	C	G	C	T	T
I. asarifolia	A	C	C	C	C	C	G	G	G	A	T	A	T	T	G	C	C	T
I. maurandioides	A	C	C	C	C	C	G	G	G	A	T	A	T	C	G	C	C	T
I. goyazensis	G	T	T	T	G	A	T	A	G	A	T	A	T	C	G	C	C	C
I. triloba	A	C	C	C	C	C	G	G	G	A	T	A	T	C	G	A	T	T
I. quamoclit	A	C	C	C	C	C	G	G	A	C	T	C	C	C	A	C	C	T
rpoC1	4	13	101	102	197	255	370	592	759	1231	1297	1426	1573	1716	1787	1838	1859	1863	2071	2079	2087	2104	2155	2166	2190	2209	2286	2290	2623
I. cavalcantei	G	T	A	T	C	T	A	C	T	A	C	T	A	G	T	A	T	T	C	T	A	A	C	C	T	C	A	G	T
H1	G	T	A	T	C	T	A	C	T	A	C	T	A	G	T	A	T	T	C	T	A	A	C	C	T	C	A	G	T
H2	G	T	A	T	C	T	A	C	T	A	C	T	A	G	T	A	T	T	C	T	A	A	C	C	T	C	A	G	T
H3	G	T	A	T	C	T	A	C	T	A	C	T	A	G	T	A	T	T	C	T	A	A	C	C	T	C	A	G	T
H4	G	T	A	T	C	T	A	C	G	A	C	T	A	G	T	A	T	T	C	T	A	A	C	C	T	C	A	G	T
I. marabaensis	G	T	A	T	C	T	A	C	G	A	C	T	A	G	T	A	T	T	C	T	A	A	C	C	T	C	A	G	T
I. carnea	G	T	A	T	C	T	A	C	T	A	C	T	G	G	T	A	G	G	C	T	A	A	T	C	T	C	A	G	T
I. asarifolia	G	T	A	T	C	T	A	C	T	A	C	T	G	G	C	A	G	T	C	C	T	C	T	C	G	C	A	C	T
I. maurandioides	G	T	A	G	C	T	A	C	T	A	C	T	G	A	C	T	G	T	C	T	T	C	T	C	T	C	T	G	T
I. goyazensis	G	T	C	T	T	G	A	C	T	A	C	C	G	G	C	A	G	T	T	T	A	C	T	C	T	A	A	G	T
I. triloba	T	T	A	T	C	T	C	C	T	A	T	T	G	G	C	A	G	T	C	T	A	C	T	T	T	C	A	G	T
I. quamoclit	G	G	A	T	C	T	C	T	T	G	C	T	A	G	C	A	G	T	C	T	A	C	T	C	T	C	A	G	C
rps16	49	139	369	459	468	487	488	494	527	713	760	788	865	936	991	1037
I. cavalcantei	T	C	A	A	C	A	C	C	T	G	C	T	A	C	G	C
H1	T	C	A	A	C	A	C	C	T	G	C	T	A	C	G	C
H2	T	C	A	A	C	A	C	C	T	G	C	T	A	C	G	C
H3	T	C	A	A	C	A	C	C	T	G	C	T	A	C	G	C
H4	T	C	A	A	C	A	C	C	T	G	C	T	A	C	G	C
I. marabaensis	T	C	A	A	C	A	C	C	T	G	C	T	A	C	G	C
I. carnea	T	C	T	A	A	A	C	C	G	G	C	T	A	C	G	C
I. asarifolia	T	C	T	A	C	A	C	C	G	G	C	G	A	C	G	C
I. maurandioides	T	C	T	A	C	A	T	C	G	G	C	G	A	C	G	C
I. goyazensis	T	C	T	A	C	A	C	C	G	T	C	T	A	C	G	G
I. triloba	C	G	T	C	C	C	C	T	T	G	C	T	C	C	G	C
I. quamoclit	T	C	T	A	C	A	C	C	G	G	T	T	A	T	A	C

## Sheet: rpoC1_call
POS	REF	ALT	QUAL	AF	DP	MQ	QD	EFF[*].EFFECT	EFF[*].IMPACT	EFF[*].GENE
13	T	G	7267.19	0.1	1475	41.1	34.24	missense_variant	MODERATE	rpoC1
101	A	C	8256.05	0.1	1792	40.69	31.39	missense_variant	MODERATE	rpoC1
102	T	G	18221.05	0.1	2280	40.29	31.63	missense_variant	MODERATE	rpoC1
197	C	T	11231.05	0.1	2356	40.92	32.46	missense_variant	MODERATE	rpoC1
255	T	G	12368.05	0.1	2405	40.59	32.12	synonymous_variant	LOW	rpoC1
370	A	C	113926.05	0.2	5600	40.72	30.72	missense_variant	MODERATE	rpoC1
592	C	T	61944.05	0.1	4939	40.79	28.12	intron_variant	MODIFIER	rpoC1
759	T	G	193492.96	0.2	9868	41.4	34.47	intron_variant	MODIFIER	rpoC1
1231	A	G	68222.05	0.1	5081	40.76	31.42	intron_variant	MODIFIER	rpoC1
1297	C	T	35370.05	0.1	4611	40.56	28.8	synonymous_variant	LOW	rpoC1
1426	T	C	12072.05	0.1	4654	40.5	28.47	synonymous_variant	LOW	rpoC1
1573	A	G	274506.58	0.5	10636	40.88	32.32	synonymous_variant	LOW	rpoC1
1716	G	A	54831.05	0.1	7787	41.73	30.63	missense_variant	MODERATE	rpoC1
1787	T	C	201288.58	0.5	7854	39.8	29.09	missense_variant	MODERATE	rpoC1
2209	C	A	14523.05	0.1	5962	40.49	29.7	missense_variant	MODERATE	rpoC1
2286	A	T	27021.05	0.1	5589	41.83	27.32	missense_variant	MODERATE	rpoC1
2290	G	C	40942.05	0.1	4656	41.41	32.96	synonymous_variant	LOW	rpoC1
2623	T	C	73585.05	0.1	3961	40.56	31.73	synonymous_variant	LOW	rpoC1

## Sheet: matK_call
POS	REF	ALT	QUAL	AF	DP	MQ	QD	EFF[*].EFFECT	EFF[*].IMPACT	EFF[*].GENE
120	G	C	28138.05	0.1	2245	40.83	29.78	synonymous_variant	LOW	matK
479	A	G	98514.05	0.1	7123	41.14	34.46	missense_variant	MODERATE	matK
482	T	A	166555.64	0.4	9768	41.28	32.28	synonymous_variant	LOW	matK
587	C	T	128411.05	0.1	10123	40.95	30.63	missense_variant	MODERATE	matK
657	A	C	15042.05	0.1	8849	40.87	32.84	missense_variant	MODERATE	matK
719	A	C	87980.05	0.1	9275	40.76	32.07	missense_variant	MODERATE	matK
774	G	A	14862.05	0.1	8165	40.62	32.45	synonymous_variant	LOW	matK
810	C	G	42760.05	0.1	8239	41.8	33.12	synonymous_variant	LOW	matK
852	A	T	43251.05	0.1	7927	40.74	31.21	synonymous_variant	LOW	matK
866	T	C	54295.05	0.1	7975	41.25	31.28	missense_variant	MODERATE	matK
1095	T	G	70937.05	0.1	7896	40.84	32.04	missense_variant	MODERATE	matK
1173	C	T	95914.05	0.1	9276	40.95	33.3	synonymous_variant	LOW	matK
1323	T	C	176312.64	0.4	5961	41.23	29.09	synonymous_variant	LOW	matK
1338	C	T	90314.05	0.1	3462	40.77	32.93	synonymous_variant	LOW	matK
